# Supplementary material for: EPHX2 Inhibits Colon Cancer Progression by Promoting Fatty Acid Degradation
Source: Front Oncol. 2022 Mar 30;12:870721. doi: 10.3389/fonc.2022.870721 (PMC9005964; doi:10.3389/fonc.2022.870721)
Supplement: Supplementary file 1 [file DataSheet_1.xlsx]

## Sheet: Sheet1
AGE-RAGE signaling pathway in diabetic complications	PIK3CA	PLCG1	MMP2	CDK4	BAX	BCL2	CASP3	NFKB1	PIK3R1	PRKCA	HRAS	TNF	F3	THBD	SERPINE1	AGTR1	ERK	IL1A	TGFBR2	RAC1	CDC42	JNK	P38	NFATC1	JAK2	JUN	AKT	SMAD2	SMAD4	CCND1	IL1B	TGFBR1	STAT3	PIM1	RELA	IL6	VEGFA	VEGFC	FN1	DIAPH1	PLCD	PLCB	PLCG2	PLCE	PRKCD	COL1A	COL4A	ICAM1	SELE
Autophagy - animal	PIK3C3	PIK3CA	PTEN	CTSB	CTSL	CTSD	BAD	BCL2	PIK3R1	HRAS	TRAF6	EIF2S1	PKA	RAF1	MAP2K1	MAP2K2	ERK	PPP2C	MAP3K7	JNK	AKT	INS	BCL2L1	RPS6KB	CFLAR	ITPR1	IGF1R	TBK1	PRKCD	PDPK1	LAMP1	IRS2	PRKAA	MTOR	RAPTOR	TSC1	TSC2	RHEB	STK11	CAMKK2	KRAS	NRAS	RRAS	RRAS2	MRAS	RAB1A	RAB7A	RAB7B	RAB8A
Choline metabolism in cancer	PIP5K	DGKA	PIK3CA	PCYT1	CHPT1	PLPP1	PLD1	PLCG1	PIK3R1	PRKCA	HRAS	SOS	EGF	PDGFA	EGFR	PDGFRA	GRB2	RAF1	MAP2K1	MAP2K2	ERK	FOS	RAC1	JNK	JUN	AKT	SP1	RPS6KB	PDGFRB	PDGFC	WAS	WASF2	WASF1	WASF3	LYPLA1	PDPK1	SLC44A1	MTOR	EIF4EBP1	TSC1	TSC2	RHEB	KRAS	NRAS	RAC2	RAC3	SLC22A1	SLC22A2	SLC22A3
Endocrine resistance	PIK3CA	MMP2	MMP9	CDK4	BAD	BAX	BCL2	NOTCH1	PIK3R1	HRAS	SOS	GPER1	PKA	EGFR	GRB2	BRAF	RAF1	MAP2K1	MAP2K2	ERK	FOS	JNK	P38	JUN	TP53	AKT	CCND1	GNAS	NCOR1	SP1	RPS6KB	ERBB2	IGF1R	IGF1	ABCB11	SRC	PTK2	CARM1	DLL	JAG1	SHC1	RB1	E2F3	CDKN2A	CDKN2C	CDKN1B	CDKN1A	MDM2	MTOR
HIF-1 signaling pathway	LDH	GAPDH	PDHA	PDHB	HMOX1	HK	PFKA	PIK3CA	PGK	PFKFB3	PLCG1	ALDO	ENO	BCL2	NFKB1	PIK3R1	PRKCA	RP-S6E	TNFRSF3	EIF4E	RBX1	CUL2	VHL	ELOC	ELOB	SERPINE1	EGF	EGFR	MAP2K1	MAP2K2	ERK	MKNK	AKT	EP300	CAMK2	INS	INSR	IFNG	RPS6KB	STAT3	RELA	IL6R	ERBB2	IGF1R	FLT1	TEK	IFNGR1	IFNGR2	IL6
Mitophagy - animal	HRAS	RP-L40E	RP-S27AE	CSNK2A	CSNK2B	ATF4	JNK	JUN	TP53	UBB	PARK2	BCL2L1	SP1	RELA	TBK1	PINK1	SRC	MFN2	KRAS	NRAS	RRAS	RRAS2	MRAS	RHOT1	RHOT2	RAB7A	RAB7B	HIF1A	BECN	ATG5	GABARAP	UBC	EIF2AK3	TFE3	FOXO3	MITF	MAP1LC	USP8	USP30	SQSTM1	BNIP3	BNIP3L	BCL2L13	TFEB	PGAM5	E2F1	TOM7	ATG9	FIS1
mTOR signaling pathway	WNT2	WNT3	WNT4	WNT5	WNT6	WNT7	WNT8	PIK3CA	WNT9	PTEN	WNT10	WNT11	WNT16	ATPEV1H	ATPEV1A	ATPEV1B	ATPEV1C	ATPEV1D	ATPEV1E	ATPEV1F	ATPEV1G	FZD2	FZD3	DVL	FZD4	FZD5	FZD6	FZD1	PIK3R1	PRKCA	HRAS	FZD9	RP-S6E	LRP5	GSK3B	SOS	TNF	TNFRSF1A	WNT1	EIF4B	EIF4E	SKP2	GRB2	BRAF	RAF1	MAP2K1	MAP2K2	LAMTOR3	ERK
NF-kappa B signaling pathway	PLCG1	PLAU	BCL2	BCL2A1	NFKB1	RIPK1	CSNK2A	CSNK2B	TNF	LTB	TNFRSF1A	TNFRSF3	TNFRSF5	TNFSF5	TRADD	TRAF1	TRAF2	TRAF3	TRAF6	IL1R1	CD14	GADD45	MAP3K7IP1	MAP3K7IP2	MAP3K7	MAP3K14	IKBKA	NFKB2	IL1B	BCL2L1	CFLAR	XIAP	ATM	MYD88	IRAK1	IRAK4	NFKBIA	RELA	TNFRSF11A	TNFRSF13C	EDAR	EDA2R	LBP	LY96	TIRAP	TIRP	LTA	TNFSF11	TNFSF13B
p53 signaling pathway	PTEN	APAF1	CDK1	CDK4	CDK6	BAX	BCL2	CASP3	CDK2	CHEK1	SERPINE1	TNFRSF6	CASP8	CASP9	GADD45	TP53	CCND1	SIAH1	BCL2L1	ADGRB1	TNFRSF10A	BID	ATM	IGF1	CCNB1	KAI1	CDKN2A	CDKN1A	CCNE	ATR	CHEK2	MDM2	SFN	TSC2	CYC	MDM4	RPRM	GTSE1	LRDD	PMAIP1	BBC3	TP53I3	EI24	SCOTIN	PERP	ZMAT3	IGFBP3	SERPINB5	DDB2
PD-L1 expression and PD-1 checkpoint pathway in cancer	PIK3CA	PTEN	PLCG1	NFKB1	NFKBIB	PIK3R1	HRAS	CSNK2A	CSNK2B	TRAF6	PPP3C	RASGRP1	EGF	EGFR	RAF1	MAP2K1	MAP2K2	ERK	FOS	MAP3K3	MAP2K3	MAP2K6	P38	NFATC1	JAK2	JUN	AKT	IKBKA	IFNG	RPS6KB	STAT3	MYD88	NFKBIA	RELA	ALK	IFNGR1	IFNGR2	TIRAP	TIRP	PTPN6	TRIF	LCK	NFKBIE	PPP3R	CD3D	CD3E	CD3G	CD3Z	CD4
PI3K-Akt signaling pathway	GYS	PIK3CA	G6PC	PTEN	E4.1.1.32	CDK4	CDK6	BAD	BCL2	CDK2	MCL1	NFKB1	NGFB	NGFR	PIK3R1	PRKCA	HRAS	RP-S6E	GSK3B	SOS	NTRK1	EIF4B	EIF4E	PPP2R1	VWF	F2R	HSP90A	CHRM1	CHRM2	LPAR6	LPAR4	LPAR1	LPAR2	LPAR3	GNG12	PPP2R2	BDNF	NTF3	EGF	FGF	PDGFA	NTRK2	EGFR	FGFR1	PDGFRA	GRB2	RAF1	MAP2K1	MAP2K2
[truncated: 330 more columns]
